# Supplementary material for: Choices Regarding Thrombolysis Are Modified by the Way to Transfer the Messages
Source: Front Neurol. 2017 Nov 7;8:589. doi: 10.3389/fneur.2017.00589 (PMC5683066; doi:10.3389/fneur.2017.00589)
Supplement: Supplementary file 1 [file data_sheet_1.zip]

Archive with 1 entries (1 files):
- Appendix-2016-10.docx
